# Supplementary material for: Coxiella burnetii in domestic doe goats in the United States, 2019–2020
Source: Front Vet Sci. 2024 May 7;11:1393296. doi: 10.3389/fvets.2024.1393296 (PMC11107086; doi:10.3389/fvets.2024.1393296)
Supplement: SUPPLEMENTARY TABLE S1 — Univariate logistic regression model results for all variables considered for analysis. [file Table_1.XLSX]

## Sheet: S1. Operation Prevalence
Variable	Percent Operations	Prevalence	Odds Ratio	P-value	Variable selection
	% (SE)	% Positive (SE)	PE (95% CI)		Multiple Regression Modeling
All operations		7.8 (2.2)
Region					Included
West	32.7 (2.0)	8.8 (3.6)	1.2 (0.4, 4.1)	0.7442
East	67.3 (2.0)	7.3 (2.8)	(referent)
Herd size (number of goats and kids)					Included
Small (5-19)	58.6 (3.5)	9.4 (3.5)	2.3 (0.7, 7.7)	0.3367
Medium (20-99)	36.1 (3.4)	4.4 (2.0)	(referent)
Large (100 or more)	5.4 (1.1)	12.3 (8.5)	3.0 (0.5, 18.7)
Primary production of operation					Included
Meat	55.1 (3.7)	7.3 (3.2)	1.1 (0.3, 4.1)	0.8486
Dairy	17.6 (2.4)	6.7 (2.9)	(referent)
Other	27.3 (3.6)	9.5 (4.5)	1.5 (0.4, 5.6)
Primary land management type					Omitted - p > 0.2
Open/Fenced range	38.0 (3.7)	12.6 (4.9)	3.0 (0.9, 10.6)	0.2042
Fenced farm	49.3 (4.0)	4.5 (2.0)	(referent)
Outdoor dry lot/Indoors	12.7 (2.4)	6.2 (3.6)	1.4 (0.3, 5.9)
Any bred does aborted in the previous 12 months					Omitted - p > 0.2
Yes	19.5 (3.1)	6.6 (3.3)	(referent)	0.7231
No or no bred does	80.5 (3.1)	8.1 (2.6)	1.3 (0.4, 4.3)
Q Fever suspected in herd in previous 3 years					Omitted - small sample sizes
Yes	1.0 (0.6)	90.0 (8.6)	119.5 (16.8, 851.9)	<0.0001
No	99.0 (0.6)	7.0 (2.2)	(referent)
For the most recent kid crop, were any does bred naturally by another operation's bucks, artificial insemination, or embryo transfer					Omitted - p > 0.2
Yes	13.3 (2.7)	10.3 (6.6)	1.4 (0.3, 6.8)	0.6453
No or no bred does	86.7 (2.7)	7.4 (2.3)	(referent)
During previous 12 months, equipment shared with other livestock owners					Omitted - p > 0.2
Yes	20.5 (3.2)	7.6 (4.3)	(referent)	0.9553
No	79.5 (3.2)	7.9 (2.5)	1.0 (0.3, 4.2)
For aborting does, were placentas/fetuses removed, areas cleaned, areas disinfected, or aborting does separated from other does					Omitted - p > 0.2
Had abortions - performed any	16.1 (2.8)	7.7 (3.9)	6.7 (0.6, 75.4)	0.2345
Had abortions - performed none	3.4 (1.7)	1.2 (1.3)	(referent)
No abortions or no bred does	80.5 (3.1)	8.1 (2.6)	7.0 (0.7, 67.0)
During previous 12 months, were kids born on operation					Omitted - p > 0.2
Yes	84.4 (3.0)	8.3 (2.5)	1.7 (0.2, 13.8)	0.6125
No	15.6 (3.0)	5.0 (4.9)	(referent)
During most recent kidding period, was separate area specifically used for kidding					Omitted - p > 0.2
Yes or no kids born on the operation	63.0 (3.9)	9.4 (3)	2.0 (0.6, 6.7)	0.2655
No	37.0 (3.9)	5.0 (2.5)	(referent)
During previous 12 months, observed lice on goats					Omitted - p > 0.2
Yes	28.5 (3.7)	11.9 (5.2)	2.0 (0.6, 7.0)	0.2522
No	71.5 (3.7)	6.2 (2.2)	(referent)
During previous 12 months, observed mites on goats					Omitted - p > 0.2
Yes	11.4 (2.5)	11.0(7.3)	1.6 (0.3, 7.7)	0.5852
No	88.6 (2.5)	7.4 (2.3)	(referent)
During previous 12 months, observed ticks on goats					Omitted - p > 0.2
Yes	17.9 (3.0)	6.6 (4.2)	(referent)	0.7719
No	82.1 (3.0)	8.1 (2.5)	1.2 (0.3, 5.3)
During previous 12 months, observed external parasites (lice, mites, or ticks) on goats					Omitted - p > 0.2
Yes	47.9 (4.0)	9.9 (3.7)	1.7 (0.6, 5.6)	0.3455
No	52.1 (4.0)	5.9 (2.4)	(referent)
Domestic goats on an adjacent property with fence-line contact					Omitted - small sample sizes
Yes	8.0 (2.0)	1.6 (1.4)	(referent)	0.0681
No	92.0 (2.0)	8.3 (2.4)	5.6 (0.9, 36.1)
Domestic sheep on this operation or on adjacent property with fence-line contact					Omitted - p > 0.2
Yes	23.9 (3.4)	5.6 (3.4)	(referent)	0.5366
No	76.1 (3.4)	8.5 (2.7)	1.6 (0.4, 6.6)
Cattle on this operation or on adjacent property with fence-line contact					Omitted - p > 0.2
Yes	52.6 (4.1)	7.1 (2.7)	(referent)	0.724
No	47.4 (4.1)	8.6 (3.5)	1.2 (0.4, 4.0)
Domestic horses/donkeys on this operation or on adjacent property with fence-line contact					Omitted - p > 0.2
Yes	54.7 (3.9)	5.4 (2.2)	(referent)	0.2151
No	45.3 (3.9)	10.7 (4)	2.1 (0.7, 6.7)
Domestic llamas/alpacas on this operation or on adjacent property with fence-line contact					Omitted - p > 0.2
Yes	11.6 (2.5)	8.0 (6.5)	1.0 (0.2, 6.6)	0.975
No	88.4 (2.5)	7.8 (2.4)	(referent)
Domestic poultry (chickens, turkeys, etc.) on this operation or on adjacent property with fence-line contact					Omitted - p > 0.2
Yes	58.6 (4.0)	6.8 (2.5)	(referent)	0.5789
No	41.4 (4.0)	9.3 (3.9)	1.4 (0.4, 4.7)
Domestic dogs on this operation or on adjacent property with fence-line contact					Omitted - p > 0.2
Yes	89.4 (2.6)	7.2 (2.1)	(referent)	0.5113
No	10.6 (2.6)	12.9 (10.5)	1.9 (0.3, 13.5)
Wild deer, elk, or other hoof stock on this operation or on adjacent property					Included
Yes	80.0 (3.1)	9.5 (2.8)	10.9 (2.8, 42.9)	0.0007
No	20.0 (3.1)	1.0 (0.6)	(referent)
Wild raccoons, skunks, or opossums on this operation or on adjacent property					Omitted - p > 0.2
Yes	91.0 (2.4)	7.9 (2.4)	1.3 (0.3, 6.4)	0.778
No	9.0 (2.4)	6.4 (4.6)	(referent)
Wild predators (e.g., coyotes, bears, mountain lions, wolves) on this operation or on adjacent property					Included
Yes	82.5 (3.2)	9.3 (2.7)	11.3 (2.5, 51.7)	0.002
No	17.5 (3.2)	0.9 (0.6)	(referent)
Outdoor or indoor/outdoor domestic cats on this operation					Omitted - epidemiological reason
Yes	74.0 (3.7)	9.3 (2.8)	2.8 (0.7, 12.1)	0.1669
No	26.0 (3.7)	3.5 (2.3)	(referent)
Feral or stray cats on this operation					Omitted - p > 0.2
Yes	53.8 (3.7)	5.9 (2.5)	(referent)	0.3544
No	46.2 (3.7)	10.0 (3.7)	1.8 (0.5, 5.8)
Wild or exotic cats (e.g., bobcats) on this operation					Omitted - p > 0.2
Yes	27.6 (3.4)	8.6 (4.4)	1.2 (0.3, 4.3)	0.8219
No	72.4 (3.4)	7.5 (2.5)	(referent)
Litters of kittens on this operation					Omitted - epidemiological reason
Yes	20.2 (3.1)	1.0 (0.7)	(referent)	0.0028
No	79.8 (3.1)	9.5 (2.8)	10.6 (2.3, 49.6)
Disposal of placentas					Omitted - p > 0.2
Left in field/birthing area and removed later	21.1 (3.5)	4.2 (3.6)	(referent)	0.7228
Left in field/birthing area and not removed	33.3 (3.5)	8.4 (3.5)	2.1 (0.3, 14.7)
Buried or disposed of in landfill/dump	13.3 (2.3)	13.9 (6.6)	3.7 (0.5, 29.9)
Burned/incinerated, other, or no kids born on the operation	18.9 (3.4)	5.2 (4.1)	1.3 (0.1, 13.5)
Composted	13.4 (2.8)	9.7 (8.5)	2.5 (0.2, 32.1)
Were hormones used for estrus synchronization					Omitted - small sample sizes
Yes	1.7 (0.8)	40.5 (22.1)	8.7 (1.3, 59.0)	0.0263
No or no bred does	98.3 (0.8)	7.2 (2.2)	(referent)
Visitor access to areas or facilities that house or contain animals, feed, manure, or farm equipment					Omitted - p > 0.2
Yes	73.6 (3.6)	7.6 (2.3)	1.1 (0.3, 4.9)	0.8994
No	26.4 (3.6)	8.3 (5.3)	(referent)
Visitor require to wash hands before handling goats					Omitted - p > 0.2
Always or sometimes	21.6 (3.4)	6.6 (4.1)	(referent)	0.9544
Never	52.0 (3.9)	8.0 (2.8)	1.2 (0.3, 5.4)
No visitors had access to animal, feed, manure, or equipment areas	26.4 (3.6)	8.3 (5.3)	1.3 (0.2, 8.2)
During the previous 12 months, how often were hands washed with soap and water after touching goats with scabs					Included
Always	7.4 (2.1)	1.2 (0.9)	(referent)	0.0179
Sometimes or Never	2.3 (1.1)	24.6 (19.3)	26.8 (2.2, 328.4)
No goats had signs of sore mouth in the previous 12 months	90.3 (2.4)	7.9 (2.4)	7.0 (1.4, 34.6)
Were any goats or kids permanently added to the operation in the previous 12 months					Included
Yes	35.0 (3.7)	11.7 (4.6)	2.2 (0.7, 7.0)	0.1878
No	65.0 (3.7)	5.7 (2.2)	(referent)
Did any goats or kids temporarily leave the operation and return in the previous 12 months					Included, but duplicate of another variable
Yes	25.5 (3.2)	14.5 (6)	2.9 (0.9, 9.9)	0.0881
No	74.5 (3.2)	5.5 (2.1)	(referent)
During the previous 12 months, when goats or kids temporarily left and returned, were they isolated for any period of time prior to re-introduction to the herd					Included
Never	14.5 (2.9)	10.7 (6)	7.4 (0.9, 59.9)	0.033
Only for specific reason	7.3 (2.4)	28.3 (15.2)	24.4 (2.7, 225.4)
Routinely	3.6 (1.1)	1.6 (1.3)	(referent)
No goats temporarily left the operation and returned	74.5 (3.2)	5.5 (2.1)	3.6 (0.6, 22.9)
Years of experience owning or managing goats					Included
0 to 5	19.9 (3.4)	2.6 (2)	(referent)	0.0521
6 to 10	33.7 (3.7)	3.3 (1.7)	1.3 (0.2, 9.0)
11 to 20	24.4 (3.4)	13.4 (6.2)	5.9 (0.9, 40.2)
21 or more	21.9 (3.3)	13.3 (5.7)	5.9 (0.9, 37.2)
Did goats have access to any surface water (e.g., ponds, irrigation ditches, streams/creeks)?					Omitted - p > 0.2
Yes	42.3 (3.5)	9.8 (4.1)	1.6 (0.5, 5.2)	0.4198
No	57.7 (3.5)	6.3 (2.3)	(referent)
Months in which majority of kids were born in the previous 12 months					Included
Spring (Mar, Apr, May)	45.3 (4.0)	10.9 (3.8)	3.7 (0.9, 15.2)	0.1409
Fall (Oct, Nov, Dec)	10.5 (2.4)	13.6 (8.6)	4.7 (0.7, 31.0)
Other months or no kids born on the operation	44.2 (4.1)	3.2 (1.9)	(referent)
Any goats dewormed in the previous 3 years					Included, but duplicate of another variable
Yes	94.9 (1.7)	8.0 (2.3)	1.8 (0.3, 12.4)	0.5567
No	5.1 (1.7)	4.6 (4.1)	(referent)
During the previous 12 months, treated for worms using high tannin concentrate plants					Omitted - small sample sizes
Yes	6.1 (1.6)	0.2 (0.2)	(referent)	0.0001
No	82.3 (3.0)	9.1 (2.6)	42.5 (7.2, 250.1)
No goats dewormed in the previous 3 years or the previous 12 months	11.6 (2.6)	2.2 (1.8)	9.6 (0.9, 101.1)
During the previous 12 months, treated for worms using diatomaceous earth					Omitted - small sample sizes
Yes	9.5 (2.2)	0.2 (0.1)	(referent)	<0.0001
No	78.9 (3.2)	9.5 (2.7)	69.1 (11.9, 401.2)
No goats dewormed in the previous 3 years or the previous 12 months	11.6 (2.6)	2.2 (1.8)	14.9 (1.4, 154.3)
During the previous 12 months, treated for worms using tetrahydropyrimidines					Omitted - small sample sizes
Yes	3.5 (1.4)	0.4 (0.4)	(referent)	0.0026
No	84.9 (3.0)	8.9 (2.6)	23.4 (3.5, 157.6)
No goats dewormed in the previous 3 years or the previous 12 months	11.6 (2.6)	2.2 (1.8)	5.5 (0.5, 62.8)
During the previous 12 months, treated for worms using avermectins					Omitted - small sample sizes
Yes	61.5 (3.8)	11.9 (3.5)	17.3 (4.6, 64.6)	0.0001
No	26.9 (3.4)	0.8 (0.5)	(referent)
No goats dewormed in the previous 3 years or the previous 12 months	11.6 (2.6)	2.2 (1.8)	2.9 (0.4, 21.5)
During the previous 12 months, provided additional protein supplement to increase resistance as a part of an internal parasite control program					Included
Yes	35.9 (3.7)	4.3 (2.3)	(referent)	0.1854
No	64.1 (3.7)	9.7 (3.2)	2.4 (0.7, 8.6)
During the previous 12 months, used any antibiotics other than ionophores in feed or water to prevent, control, or treat a disease/disorder					Omitted - p > 0.2
Yes	2.1 (0.9)	17.2 (14.1)	2.5 (0.3, 19.6)	0.3744
No	97.9 (0.9)	7.6 (2.2)	(referent)
During the previous 12 months, used a coccidiostat in feed (including milk, milk replacer, or starter) or water					Omitted - p > 0.2
Yes	37.1 (3.9)	8.8 (3.9)	1.2 (0.4, 4.2)	0.7331
No	62.9 (3.9)	7.2 (2.7)	(referent)
